# Supplementary material for: Description and classification of echolocation clicks of Indian Ocean humpback (Sousa plumbea) and Indo-Pacific bottlenose (Tursiops aduncus) dolphins from Menai Bay, Zanzibar, East Africa
Source: PLoS One. 2020 Mar 13;15(3):e0230319. doi: 10.1371/journal.pone.0230319 (PMC7069646; doi:10.1371/journal.pone.0230319)
Supplement: S1 Audio — (ZIP) [file pone.0230319.s001.zip]

Archive with 36 entries (35 files):
- humpback_dolphin_click_trains(n=35)/
- humpback_dolphin_click_trains(n=35)/sp_001.wav
- humpback_dolphin_click_trains(n=35)/sp_002.wav
- humpback_dolphin_click_trains(n=35)/sp_003.wav
- humpback_dolphin_click_trains(n=35)/sp_004.wav
- humpback_dolphin_click_trains(n=35)/sp_005.wav
- humpback_dolphin_click_trains(n=35)/sp_006.wav
- humpback_dolphin_click_trains(n=35)/sp_007.wav
- humpback_dolphin_click_trains(n=35)/sp_008.wav
- humpback_dolphin_click_trains(n=35)/sp_009.wav
- humpback_dolphin_click_trains(n=35)/sp_010.wav
- humpback_dolphin_click_trains(n=35)/sp_011.wav
- humpback_dolphin_click_trains(n=35)/sp_012.wav
- humpback_dolphin_click_trains(n=35)/sp_013.wav
- humpback_dolphin_click_trains(n=35)/sp_014.wav
- humpback_dolphin_click_trains(n=35)/sp_015.wav
- humpback_dolphin_click_trains(n=35)/sp_016.wav
- humpback_dolphin_click_trains(n=35)/sp_017.wav
- humpback_dolphin_click_trains(n=35)/sp_018.wav
- humpback_dolphin_click_trains(n=35)/sp_019.wav
- humpback_dolphin_click_trains(n=35)/sp_020.wav
- humpback_dolphin_click_trains(n=35)/sp_021.wav
- humpback_dolphin_click_trains(n=35)/sp_022.wav
- humpback_dolphin_click_trains(n=35)/sp_023.wav
- humpback_dolphin_click_trains(n=35)/sp_024.wav
- humpback_dolphin_click_trains(n=35)/sp_025.wav
- humpback_dolphin_click_trains(n=35)/sp_026.wav
- humpback_dolphin_click_trains(n=35)/sp_027.wav
- humpback_dolphin_click_trains(n=35)/sp_028.wav
- humpback_dolphin_click_trains(n=35)/sp_029.wav
- humpback_dolphin_click_trains(n=35)/sp_030.wav
- humpback_dolphin_click_trains(n=35)/sp_031.wav
- humpback_dolphin_click_trains(n=35)/sp_032.wav
- humpback_dolphin_click_trains(n=35)/sp_033.wav
- humpback_dolphin_click_trains(n=35)/sp_034.wav
- humpback_dolphin_click_trains(n=35)/sp_035.wav
