# Supplementary material for: Description and classification of echolocation clicks of Indian Ocean humpback (Sousa plumbea) and Indo-Pacific bottlenose (Tursiops aduncus) dolphins from Menai Bay, Zanzibar, East Africa
Source: PLoS One. 2020 Mar 13;15(3):e0230319. doi: 10.1371/journal.pone.0230319 (PMC7069646; doi:10.1371/journal.pone.0230319)
Supplement: S2 Audio — (ZIP) [file pone.0230319.s002.zip]

Archive with 93 entries (92 files):
- bottlenose_dolphin_click_trains(n=92)/
- bottlenose_dolphin_click_trains(n=92)/ta_001.wav
- bottlenose_dolphin_click_trains(n=92)/ta_002.wav
- bottlenose_dolphin_click_trains(n=92)/ta_003.wav
- bottlenose_dolphin_click_trains(n=92)/ta_004.wav
- bottlenose_dolphin_click_trains(n=92)/ta_005.wav
- bottlenose_dolphin_click_trains(n=92)/ta_006.wav
- bottlenose_dolphin_click_trains(n=92)/ta_007.wav
- bottlenose_dolphin_click_trains(n=92)/ta_008.wav
- bottlenose_dolphin_click_trains(n=92)/ta_009.wav
- bottlenose_dolphin_click_trains(n=92)/ta_010.wav
- bottlenose_dolphin_click_trains(n=92)/ta_011.wav
- bottlenose_dolphin_click_trains(n=92)/ta_012.wav
- bottlenose_dolphin_click_trains(n=92)/ta_013.wav
- bottlenose_dolphin_click_trains(n=92)/ta_014.wav
- bottlenose_dolphin_click_trains(n=92)/ta_015.wav
- bottlenose_dolphin_click_trains(n=92)/ta_016.wav
- bottlenose_dolphin_click_trains(n=92)/ta_017.wav
- bottlenose_dolphin_click_trains(n=92)/ta_018.wav
- bottlenose_dolphin_click_trains(n=92)/ta_019.wav
- bottlenose_dolphin_click_trains(n=92)/ta_020.wav
- bottlenose_dolphin_click_trains(n=92)/ta_021.wav
- bottlenose_dolphin_click_trains(n=92)/ta_022.wav
- bottlenose_dolphin_click_trains(n=92)/ta_023.wav
- bottlenose_dolphin_click_trains(n=92)/ta_024.wav
- bottlenose_dolphin_click_trains(n=92)/ta_025.wav
- bottlenose_dolphin_click_trains(n=92)/ta_026.wav
- bottlenose_dolphin_click_trains(n=92)/ta_027.wav
- bottlenose_dolphin_click_trains(n=92)/ta_028.wav
- bottlenose_dolphin_click_trains(n=92)/ta_029.wav
- bottlenose_dolphin_click_trains(n=92)/ta_030.wav
- bottlenose_dolphin_click_trains(n=92)/ta_031.wav
- bottlenose_dolphin_click_trains(n=92)/ta_032.wav
- bottlenose_dolphin_click_trains(n=92)/ta_033.wav
- bottlenose_dolphin_click_trains(n=92)/ta_034.wav
- bottlenose_dolphin_click_trains(n=92)/ta_035.wav
- bottlenose_dolphin_click_trains(n=92)/ta_036.wav
- bottlenose_dolphin_click_trains(n=92)/ta_037.wav
- bottlenose_dolphin_click_trains(n=92)/ta_038.wav
- bottlenose_dolphin_click_trains(n=92)/ta_039.wav
- bottlenose_dolphin_click_trains(n=92)/ta_040.wav
- bottlenose_dolphin_click_trains(n=92)/ta_041.wav
- bottlenose_dolphin_click_trains(n=92)/ta_042.wav
- bottlenose_dolphin_click_trains(n=92)/ta_043.wav
- bottlenose_dolphin_click_trains(n=92)/ta_044.wav
- bottlenose_dolphin_click_trains(n=92)/ta_045.wav
- bottlenose_dolphin_click_trains(n=92)/ta_046.wav
- bottlenose_dolphin_click_trains(n=92)/ta_047.wav
- bottlenose_dolphin_click_trains(n=92)/ta_048.wav
- bottlenose_dolphin_click_trains(n=92)/ta_049.wav
- bottlenose_dolphin_click_trains(n=92)/ta_050.wav
- bottlenose_dolphin_click_trains(n=92)/ta_051.wav
- bottlenose_dolphin_click_trains(n=92)/ta_052.wav
- bottlenose_dolphin_click_trains(n=92)/ta_053.wav
- bottlenose_dolphin_click_trains(n=92)/ta_054.wav
- bottlenose_dolphin_click_trains(n=92)/ta_055.wav
- bottlenose_dolphin_click_trains(n=92)/ta_056.wav
- bottlenose_dolphin_click_trains(n=92)/ta_057.wav
- bottlenose_dolphin_click_trains(n=92)/ta_058.wav
- bottlenose_dolphin_click_trains(n=92)/ta_059.wav
- bottlenose_dolphin_click_trains(n=92)/ta_060.wav
- bottlenose_dolphin_click_trains(n=92)/ta_061.wav
- bottlenose_dolphin_click_trains(n=92)/ta_062.wav
- bottlenose_dolphin_click_trains(n=92)/ta_063.wav
- bottlenose_dolphin_click_trains(n=92)/ta_064.wav
- bottlenose_dolphin_click_trains(n=92)/ta_065.wav
- bottlenose_dolphin_click_trains(n=92)/ta_066.wav
- bottlenose_dolphin_click_trains(n=92)/ta_067.wav
- bottlenose_dolphin_click_trains(n=92)/ta_068.wav
- bottlenose_dolphin_click_trains(n=92)/ta_069.wav
- bottlenose_dolphin_click_trains(n=92)/ta_070.wav
- bottlenose_dolphin_click_trains(n=92)/ta_071.wav
- bottlenose_dolphin_click_trains(n=92)/ta_072.wav
- bottlenose_dolphin_click_trains(n=92)/ta_073.wav
- bottlenose_dolphin_click_trains(n=92)/ta_074.wav
- bottlenose_dolphin_click_trains(n=92)/ta_075.wav
- bottlenose_dolphin_click_trains(n=92)/ta_076.wav
- bottlenose_dolphin_click_trains(n=92)/ta_077.wav
- bottlenose_dolphin_click_trains(n=92)/ta_078.wav
- bottlenose_dolphin_click_trains(n=92)/ta_079.wav
- bottlenose_dolphin_click_trains(n=92)/ta_080.wav
- bottlenose_dolphin_click_trains(n=92)/ta_081.wav
- bottlenose_dolphin_click_trains(n=92)/ta_082.wav
- bottlenose_dolphin_click_trains(n=92)/ta_083.wav
- bottlenose_dolphin_click_trains(n=92)/ta_084.wav
- bottlenose_dolphin_click_trains(n=92)/ta_085.wav
- bottlenose_dolphin_click_trains(n=92)/ta_086.wav
- bottlenose_dolphin_click_trains(n=92)/ta_087.wav
- bottlenose_dolphin_click_trains(n=92)/ta_088.wav
- bottlenose_dolphin_click_trains(n=92)/ta_089.wav
- bottlenose_dolphin_click_trains(n=92)/ta_090.wav
- bottlenose_dolphin_click_trains(n=92)/ta_091.wav
- bottlenose_dolphin_click_trains(n=92)/ta_092.wav
