# Supplementary material for: Description and classification of echolocation clicks of Indian Ocean humpback (Sousa plumbea) and Indo-Pacific bottlenose (Tursiops aduncus) dolphins from Menai Bay, Zanzibar, East Africa
Source: PLoS One. 2020 Mar 13;15(3):e0230319. doi: 10.1371/journal.pone.0230319 (PMC7069646; doi:10.1371/journal.pone.0230319)
Supplement: S1 Table — For each click, information is provide indicating species, file name, -10 dB duration (μs), peak, centroid, lower -3 and lower -10 dB frequencies (kHz), and -3 dB, -10 dB and root-mean-squared bandwidth (kHz). (XLSX) [file pone.0230319.s003.xlsx]

## Sheet: Table_S1
Species	File_name	D_-10dB_us	FP_kHz	FC_kHz	FL3_kHz	FL10_kHz	BW_-3dB_kHz	BW_-10dB_kHz	BW_RMS_kHz
Sousa_plumbea	sp_003.wav	12.8472	86.386	87.149	48.589	25.193	77.411	125.966	21.977
Sousa_plumbea	sp_008.wav	12.3264	109.79	102.543	70.194	34.197	66.569	129.588	20.595
Sousa_plumbea	sp_012.wav	13.7153	84.581	85.43	46.788	25.193	75.592	118.807	21.637
Sousa_plumbea	sp_014.wav	11.9792	95.378	90.775	52.196	26.992	75.593	127.766	21.931
Sousa_plumbea	sp_017.wav	11.4583	98.972	94.565	54	28.792	80.962	134.992	22.611
Sousa_plumbea	sp_026.wav	13.0208	104.383	99.009	68.389	32.395	62.98	122.364	20.321
Sousa_plumbea	sp_028.wav	15.2778	100.773	97.668	66.585	39.593	62.993	107.982	18.869
Sousa_plumbea	sp_031.wav	11.1111	84.581	87.408	44.987	25.193	86.382	142.168	23.961
Sousa_plumbea	sp_034.wav	12.8472	109.79	101.478	64.783	30.593	73.786	131.407	22.03
Sousa_plumbea	sp_035.wav	12.5	79.178	83.234	43.188	23.394	82.812	125.971	23.3
Sousa_plumbea	sp_001.wav	11.9792	108	92.654	44.987	21.596	88.177	136.778	25.891
Sousa_plumbea	sp_002.wav	20.4861	109.79	81.746	30.593	16.199	102.571	134.96	29.278
Sousa_plumbea	sp_004.wav	19.7917	118.768	115.239	98.972	26.992	41.405	133.193	18.471
Sousa_plumbea	sp_005.wav	12.5	57.59	71.747	34.197	18	80.972	126	24.149
Sousa_plumbea	sp_006.wav	20.3125	122.38	104.659	41.39	18	106.185	151.154	31.931
Sousa_plumbea	sp_007.wav	21.1806	115.169	94.516	37.796	18	98.967	138.564	30.348
Sousa_plumbea	sp_009.wav	19.9653	104.383	83.63	36	18	90	127.787	26.492
Sousa_plumbea	sp_010.wav	22.7431	98.972	84.285	41.39	23.394	80.99	116.982	23.221
Sousa_plumbea	sp_011.wav	12.8472	95.378	84.083	41.39	19.798	80.99	124.202	23.052
Sousa_plumbea	sp_013.wav	12.5	100.773	90.431	48.589	23.394	79.199	125.971	23.331
Sousa_plumbea	sp_015.wav	18.75	111.581	94.65	43.188	21.596	93.575	138.59	27.545
Sousa_plumbea	sp_016.wav	12.8472	97.174	88.665	48.589	23.394	75.6	124.18	22.718
Sousa_plumbea	sp_018.wav	13.0208	100.773	93.702	57.59	25.193	70.198	125.966	21.866
Sousa_plumbea	sp_019.wav	16.4931	52.196	57.763	32.395	18	50.383	95.373	16.737
Sousa_plumbea	sp_020.wav	15.4514	55.795	65.862	32.395	16.199	70.182	104.374	20.235
Sousa_plumbea	sp_021.wav	19.6181	111.581	100.187	62.982	23.394	75.586	133.17	24.608
Sousa_plumbea	sp_022.wav	11.9792	95.378	87.704	43.188	21.596	88.181	129.563	24.347
Sousa_plumbea	sp_023.wav	13.0208	68.389	73.83	37.796	19.798	71.994	122.39	21.52
Sousa_plumbea	sp_024.wav	13.0208	88.192	78.329	23.394	18	107.975	126	28.305
Sousa_plumbea	sp_025.wav	12.8472	64.783	75.392	36	16.199	82.768	125.989	23.94
Sousa_plumbea	sp_027.wav	12.5	64.783	81.095	37.796	21.596	88.204	124.191	24.262
Sousa_plumbea	sp_029.wav	22.3958	55.795	78.907	36	19.798	90	127.777	26.716
Sousa_plumbea	sp_030.wav	21.3542	55.795	79.664	34.197	19.798	93.591	133.159	27.016
Sousa_plumbea	sp_032.wav	19.6181	118.768	104.349	93.584	18	50.416	147.572	29.15
Sousa_plumbea	sp_033.wav	20.6597	50.392	66.835	30.593	16.199	79.196	125.989	24.579
Tursiops_aduncus	ta_003.wav	12.6736	98.972	92.171	54	28.792	75.578	122.367	21.911
Tursiops_aduncus	ta_004.wav	12.8472	98.972	88.924	44.987	25.193	84.59	127.764	23.665
Tursiops_aduncus	ta_005.wav	18.0556	80.977	82.749	59.386	43.188	44.997	88.181	14.53
Tursiops_aduncus	ta_006.wav	19.6181	62.982	63.8	41.39	23.394	44.996	82.797	14.167
Tursiops_aduncus	ta_008.wav	16.4931	64.783	67.454	41.39	23.394	52.194	97.178	16.438
Tursiops_aduncus	ta_010.wav	12.8472	93.584	87.901	48.589	26.992	79.199	124.167	22.357
Tursiops_aduncus	ta_011.wav	12.6736	102.577	94.284	54	28.792	77.369	127.772	22.35
Tursiops_aduncus	ta_012.wav	11.8056	98.972	94.848	50.392	26.992	91.796	140.369	24.514
Tursiops_aduncus	ta_013.wav	11.4583	97.174	88.036	43.188	21.596	88.181	136.778	24.545
Tursiops_aduncus	ta_015.wav	11.4583	113.373	96.295	52.196	26.992	88.181	138.579	24.489
Tursiops_aduncus	ta_016.wav	10.9375	95.378	88.562	37.796	19.798	102.58	145.774	27.362
Tursiops_aduncus	ta_018.wav	11.8056	106.191	96.306	54	26.992	80.962	133.193	23.37
Tursiops_aduncus	ta_019.wav	12.1528	109.79	96.026	50.392	26.992	86.371	135.008	24.276
Tursiops_aduncus	ta_021.wav	12.8472	77.382	79.016	34.197	16.199	93.591	138.56	25.874
Tursiops_aduncus	ta_023.wav	12.5	98.972	90.923	50.392	26.992	79.186	124.167	22.534
Tursiops_aduncus	ta_025.wav	18.75	66.585	69.767	44.987	25.193	46.804	113.375	17.818
Tursiops_aduncus	ta_027.wav	16.1458	68.389	73.122	44.987	26.992	55.786	102.585	17.612
Tursiops_aduncus	ta_029.wav	27.0833	77.382	84.688	52.196	26.992	75.593	127.766	22.916
Tursiops_aduncus	ta_030.wav	11.8056	95.378	88.276	44.987	23.394	84.59	134.979	23.82
Tursiops_aduncus	ta_032.wav	12.1528	79.178	82.417	43.188	25.193	79.192	124.172	22.397
Tursiops_aduncus	ta_033.wav	13.7153	75.587	77.721	41.39	23.394	73.779	115.174	20.934
Tursiops_aduncus	ta_034.wav	11.6319	102.577	91.762	44.987	25.193	91.776	134.993	24.906
Tursiops_aduncus	ta_035.wav	22.3958	50.392	58.148	30.593	18	48.585	113.369	19.494
Tursiops_aduncus	ta_036.wav	11.9792	79.178	84.256	44.987	25.193	82.801	131.371	23.407
Tursiops_aduncus	ta_038.wav	12.5	113.373	100.391	59.386	34.197	79.182	129.588	22.704
Tursiops_aduncus	ta_039.wav	13.0208	75.587	85.139	44.987	25.193	82.801	124.172	23.441
Tursiops_aduncus	ta_041.wav	19.4444	64.783	80.045	37.796	21.596	89.992	134.968	26.124
Tursiops_aduncus	ta_043.wav	17.8819	109.79	87.603	37.796	19.798	98.967	138.576	27.157
Tursiops_aduncus	ta_045.wav	12.1528	61.183	80.792	34.197	18	95.38	133.159	26.488
Tursiops_aduncus	ta_047.wav	11.9792	111.581	100.033	59.386	28.792	79.182	131.393	23.338
Tursiops_aduncus	ta_049.wav	12.3264	97.174	89.516	48.589	25.193	82.78	129.566	23.241
Tursiops_aduncus	ta_051.wav	14.5833	61.183	63.404	34.197	16.199	57.594	107.99	18.126
Tursiops_aduncus	ta_053.wav	20.3125	95.378	79.209	28.792	12.597	89.976	125.971	27.205
Tursiops_aduncus	ta_055.wav	15.4514	131.369	111.253	104.383	23.394	48.574	149.359	29.238
Tursiops_aduncus	ta_057.wav	10.9375	98.972	88.116	39.593	21.596	95.369	142.189	25.995
Tursiops_aduncus	ta_064.wav	10.2431	62.982	87.253	36	19.798	108	152.956	28.827
Tursiops_aduncus	ta_075.wav	12.1528	102.577	89.324	44.987	23.394	86.382	131.364	24.322
Tursiops_aduncus	ta_086.wav	11.9792	84.581	90.572	48.589	26.992	86.373	133.193	23.767
Tursiops_aduncus	ta_091.wav	13.8889	80.977	87.134	46.788	25.193	81.001	125.966	23.001
Tursiops_aduncus	ta_092.wav	14.7569	75.587	77.558	54	26.992	44.972	113.384	17.363
Tursiops_aduncus	ta_001.wav	14.5833	52.196	58.063	28.792	14.398	55.788	109.791	18.59
Tursiops_aduncus	ta_002.wav	22.9167	54	77.053	34.197	19.798	89.992	124.202	26.684
Tursiops_aduncus	ta_007.wav	20.1389	59.386	64.953	36	16.199	50.386	127.801	20.999
Tursiops_aduncus	ta_009.wav	18.2292	55.795	72.851	30.593	14.398	95.407	134.967	28.32
Tursiops_aduncus	ta_014.wav	21.0069	48.589	63.067	30.593	16.199	50.384	129.588	25.131
Tursiops_aduncus	ta_017.wav	21.3542	48.589	82.578	30.593	16.199	106.17	142.175	33.67
Tursiops_aduncus	ta_020.wav	22.7431	48.589	58.104	30.593	16.199	43.2	115.17	21.156
Tursiops_aduncus	ta_022.wav	22.2222	48.589	55.405	28.792	14.398	50.386	107.982	18.632
Tursiops_aduncus	ta_024.wav	14.0625	55.795	68.575	32.395	18	75.605	111.578	21.455
Tursiops_aduncus	ta_026.wav	12.3264	95.378	81.561	37.796	19.798	84.583	125.989	24.526
Tursiops_aduncus	ta_028.wav	11.8056	97.174	81.766	32.395	14.398	93.605	136.761	27.07
Tursiops_aduncus	ta_031.wav	14.2361	54	66.242	34.197	19.798	70.186	109.78	21.405
Tursiops_aduncus	ta_037.wav	11.6319	104.383	84.902	36	19.798	95.369	138.576	27.337
Tursiops_aduncus	ta_040.wav	18.75	48.589	68.506	26.992	12.597	95.387	134.977	28.253
Tursiops_aduncus	ta_042.wav	17.8819	44.987	74.596	26.992	12.597	104.377	145.776	31.385
Tursiops_aduncus	ta_044.wav	11.4583	68.389	81.329	34.197	18	98.967	136.758	27.017
Tursiops_aduncus	ta_046.wav	12.1528	59.386	71.887	28.792	14.398	91.78	131.389	25.78
Tursiops_aduncus	ta_048.wav	22.2222	64.783	76.261	39.593	18	86.407	129.575	25.734
Tursiops_aduncus	ta_050.wav	17.8819	113.373	91.748	41.39	21.596	97.178	136.778	27.015
Tursiops_aduncus	ta_052.wav	12.5	77.382	69.933	28.792	14.398	84.581	129.602	24.428
Tursiops_aduncus	ta_054.wav	21.7014	50.392	64.711	30.593	16.199	75.597	124.178	24.895
Tursiops_aduncus	ta_056.wav	11.1111	64.783	84.523	34.197	18	104.371	145.785	28.165
Tursiops_aduncus	ta_058.wav	11.8056	50.392	69.782	28.792	14.398	86.376	127.789	25.285
Tursiops_aduncus	ta_059.wav	24.4792	44.987	46.808	26.992	12.597	37.79	79.194	12.941
Tursiops_aduncus	ta_060.wav	13.7153	61.183	71.612	34.197	18	77.383	118.763	22.337
Tursiops_aduncus	ta_061.wav	28.4722	44.987	46.607	28.792	14.398	34.19	70.183	11.659
Tursiops_aduncus	ta_062.wav	22.5694	50.392	65.91	30.593	16.199	79.196	118.763	24.165
Tursiops_aduncus	ta_063.wav	11.9792	64.783	69.654	28.792	12.597	84.581	134.977	25.064
Tursiops_aduncus	ta_065.wav	15.625	52.196	58.991	30.593	16.199	57.599	102.569	18.174
Tursiops_aduncus	ta_066.wav	20.4861	55.795	74.552	34.197	18	86.375	122.377	25.047
Tursiops_aduncus	ta_067.wav	11.4583	52.196	70.893	30.593	14.398	88.175	138.559	26.602
Tursiops_aduncus	ta_068.wav	17.8819	118.768	87.361	30.593	14.398	113.407	149.387	31.773
Tursiops_aduncus	ta_069.wav	11.6319	100.773	83.193	32.395	14.398	97.183	134.967	27.213
Tursiops_aduncus	ta_070.wav	11.9792	104.383	90.283	41.39	18	91.774	133.159	25.95
Tursiops_aduncus	ta_071.wav	13.0208	95.378	89.369	50.392	25.193	77.396	120.594	21.93
Tursiops_aduncus	ta_072.wav	19.7917	52.196	80.926	30.593	14.398	106.17	142.166	31.928
Tursiops_aduncus	ta_073.wav	11.2847	82.778	78.674	26.992	12.597	106.172	143.967	28.683
Tursiops_aduncus	ta_074.wav	19.9653	48.589	80.999	28.792	14.398	113.395	145.788	35.763
Tursiops_aduncus	ta_076.wav	25.6944	120.573	89.073	30.593	14.398	111.594	147.602	32.877
Tursiops_aduncus	ta_077.wav	19.4444	55.795	78.221	30.593	16.199	104.368	138.56	30.004
Tursiops_aduncus	ta_078.wav	11.8056	102.577	86.308	36	18	98.962	134.957	26.935
Tursiops_aduncus	ta_079.wav	11.6319	70.194	83.057	32.395	16.199	100.769	136.758	27.14
Tursiops_aduncus	ta_080.wav	18.5764	54	70.911	30.593	14.398	89.979	133.177	26.742
Tursiops_aduncus	ta_081.wav	19.4444	122.38	118.283	102.577	25.193	43.21	138.592	19.432
Tursiops_aduncus	ta_082.wav	19.4444	106.191	86.628	36	18	95.369	134.957	27.638
Tursiops_aduncus	ta_083.wav	20.4861	61.183	77.909	36	19.798	86.38	122.39	24.575
Tursiops_aduncus	ta_084.wav	13.8889	54	66.97	32.395	18	73.796	113.369	21.822
Tursiops_aduncus	ta_085.wav	15.2778	44.987	52.826	25.193	10.797	53.985	107.971	18.587
Tursiops_aduncus	ta_087.wav	13.0208	106.191	91.494	48.589	26.992	84.575	127.766	24.1
Tursiops_aduncus	ta_088.wav	13.0208	64.783	77.824	37.796	18	86.393	131.365	24.817
Tursiops_aduncus	ta_089.wav	11.8056	61.183	78.622	34.197	18	89.992	129.575	25.128
Tursiops_aduncus	ta_090.wav	20.8333	48.589	77.111	30.593	16.199	104.368	142.175	34.086
